# Supplementary material for: Cabozantinib, an Anti-Aging Agent, Prevents Bone Loss in Estrogen-Deficient Mice by Suppressing Senescence-Associated Secretory Phenotype Factors
Source: Int J Mol Sci. 2025 Jul 24;26(15):7123. doi: 10.3390/ijms26157123 (PMC12346361; doi:10.3390/ijms26157123)
Supplement: Supplementary file 1 [file ijms-26-07123-s001.zip]

Archive with 1 entries (1 files):
- ijms-3742915-supplementary.pdf
